# Supplementary material for: Effect of probiotic administration during pregnancy on the functional diversity of the gut microbiota in healthy pregnant women
Source: Microbiol Spectr. 2024 Apr 30;12(6):e00413-24. doi: 10.1128/spectrum.00413-24 (PMC11237737; doi:10.1128/spectrum.00413-24)
Supplement: Table S1 — Level 1 PICRUSt Functional Metabolic Relative Abundance in Each Group. [file spectrum.00413-24-s0001.xlsx]

## Sheet: PICRUSt_bar_all.fna_MGY_group_1
Table S1 Level 1 PICRUSt Functional Metabolic Relative Abundance in Each Group
KO_Hierarchy	Metabolism	Genetic_Information_Processing	Environmental_Information_Processing	Unclassified	Cellular_Processes	Organismal_Systems	Human_Diseases	None	Others
CG	0.476988	0.198855	0.144504	0.140303	0.0233909	0.00722198	0.00680374	0.00193252	0
PG	0.47532	0.198624	0.148972	0.139485	0.0221919	0.00682543	0.0065527	0.00202979	6.66134e-16
