# Supplementary material for: Effect of probiotic administration during pregnancy on the functional diversity of the gut microbiota in healthy pregnant women
Source: Microbiol Spectr. 2024 Apr 30;12(6):e00413-24. doi: 10.1128/spectrum.00413-24 (PMC11237737; doi:10.1128/spectrum.00413-24)
Supplement: Table S2 — Level 1 PICRUSt Functional Metabolic Relative Abundance in Per Sample. [file spectrum.00413-24-s0002.xlsx]

## Sheet: PICRUSt_bar_all.fna_MGY_sample_
Table S2 Level 1 PICRUSt Functional Metabolic Relative Abundance in Per Sample
KO_Hierarchy	Metabolism	Genetic_Information_Processing	Environmental_Information_Processing	Unclassified	Cellular_Processes	Organismal_Systems	Human_Diseases	None	Others
CG1	0.479614	0.196667	0.142546	0.142124	0.0226344	0.00741084	0.00746595	0.00153787	0
CG2	0.476101	0.199764	0.154747	0.13603	0.0184388	0.00659122	0.00631412	0.00201418	0
CG3	0.462499	0.201014	0.145043	0.146406	0.0287634	0.00702297	0.00721095	0.00204069	0
CG4	0.486458	0.199196	0.140822	0.141263	0.0165558	0.00694915	0.00725158	0.0015046	0
CG5	0.473567	0.198741	0.144265	0.141007	0.0265904	0.00713857	0.00664256	0.00204792	3.33067e-16
CG6	0.46991	0.201604	0.148437	0.135609	0.0288448	0.00710547	0.00660887	0.00188055	5.55112e-16
CG7	0.482558	0.187002	0.141819	0.144767	0.0276089	0.00733413	0.00723561	0.00167619	2.22045e-16
CG8	0.481159	0.20442	0.148288	0.132402	0.0181557	0.00756777	0.00638381	0.00162425	1.11022e-16
CG9	0.485034	0.199485	0.13966	0.137892	0.0219077	0.00736452	0.00685203	0.00180592	0
CG10	0.467687	0.199243	0.154281	0.135564	0.0280292	0.00697709	0.00624352	0.00197478	6.66134e-16
CG11	0.461497	0.210644	0.147953	0.142081	0.0222001	0.0064904	0.00647521	0.00265996	0
CG12	0.485348	0.183676	0.142949	0.146857	0.0246507	0.00758106	0.00710965	0.00182784	3.33067e-16
CG13	0.479405	0.193077	0.143677	0.144208	0.023452	0.00734021	0.00683562	0.0020067	0
CG14	0.477934	0.210454	0.129659	0.140741	0.0243425	0.0075962	0.00724591	0.00202773	3.33067e-16
CG15	0.48073	0.197772	0.149011	0.136708	0.0203137	0.00722909	0.00632389	0.00191225	0
CG16	0.482027	0.198766	0.139234	0.141224	0.02187	0.00783396	0.00666881	0.00237617	8.88178e-16
PG1	0.461568	0.192652	0.160751	0.143683	0.0259178	0.00629542	0.00705964	0.00207258	5.55112e-16
PG2	0.474248	0.190885	0.159654	0.140068	0.020534	0.00610499	0.00630061	0.00220604	0
PG3	0.476255	0.197333	0.149985	0.138522	0.0226113	0.00694562	0.00633759	0.00201153	4.44089e-16
PG4	0.473526	0.199451	0.158281	0.132796	0.0212055	0.00658386	0.00642402	0.00173303	0
PG5	0.47001	0.20862	0.145184	0.138396	0.0222766	0.00691063	0.00659362	0.00200969	1.33227e-15
PG6	0.483442	0.200096	0.14083	0.137967	0.0216587	0.00744192	0.00652389	0.00203969	0
PG7	0.493725	0.196939	0.127218	0.143471	0.021667	0.00817232	0.00734564	0.00146308	8.88178e-16
PG8	0.47715	0.187225	0.158286	0.139747	0.0226695	0.00638154	0.00645374	0.00208697	0
PG9	0.461168	0.214226	0.146094	0.140782	0.02242	0.00642587	0.00634467	0.00253897	0
PG10	0.480135	0.190938	0.1509	0.141823	0.020963	0.00670735	0.00641578	0.00211821	0
PG11	0.471746	0.186497	0.164366	0.141782	0.0207772	0.00624721	0.006287	0.00229651	0
PG12	0.468088	0.201026	0.150383	0.138658	0.0264151	0.0069418	0.00634924	0.00213808	0
PG13	0.493918	0.195836	0.137152	0.138373	0.0186413	0.00758507	0.00654322	0.00195158	0
PG14	0.469432	0.218955	0.136591	0.136735	0.0229593	0.00681496	0.0067642	0.00174862	0
