# Supplementary material for: Effect of probiotic administration during pregnancy on the functional diversity of the gut microbiota in healthy pregnant women
Source: Microbiol Spectr. 2024 Apr 30;12(6):e00413-24. doi: 10.1128/spectrum.00413-24 (PMC11237737; doi:10.1128/spectrum.00413-24)
Supplement: Table S3 — Level 2 PICRUSt the Top 30 Functional Metabolic Relative Abundances in Each Group. [file spectrum.00413-24-s0003.xlsx]

## Sheet: PICRUSt_bar_all.fna_MGY_group_3
Table S3 Level 2 PICRUSt the Top 30 Functional Metabolic Relative Abundances in Each Group
KO_Hierarchy	Membrane_Transport	Carbohydrate_Metabolism	Amino_Acid_Metabolism	Replication_and_Repair	Energy_Metabolism	Translation	Poorly_Characterized	Metabolism_of_Cofactors_and_Vitamins	Nucleotide_Metabolism	Cellular_Processes_and_Signaling	Transcription	Lipid_Metabolism	Genetic_Information_Processing	Metabolism	Folding,_Sorting_and_Degradation	Enzyme_Families	Glycan_Biosynthesis_and_Metabolism	Xenobiotics_Biodegradation_and_Metabolism	Metabolism_of_Terpenoids_and_Polyketides	Cell_Motility	Metabolism_of_Other_Amino_Acids	Signal_Transduction	Biosynthesis_of_Other_Secondary_Metabolites	Cell_Growth_and_Death	Infectious_Diseases	Endocrine_System	Transport_and_Catabolism	Signaling_Molecules_and_Interaction	Environmental_Adaptation	Nervous_System	Others
CG	0.128625	0.109199	0.0991887	0.0884551	0.0579725	0.057364	0.0485862	0.0431948	0.0406842	0.0408223	0.0294537	0.0278595	0.0270803	0.0240846	0.023965	0.0219415	0.0215147	0.0162151	0.0161151	0.0156105	0.0145521	0.0143205	0.00947006	0.00500141	0.00364375	0.00317337	0.0028252	0.00184692	0.00152916	0.00112294	0.00458309
PG	0.133805	0.107859	0.0992292	0.0882296	0.0594096	0.0578284	0.0483023	0.043806	0.0408767	0.0401893	0.0294086	0.0271854	0.0271591	0.024111	0.0235628	0.0216243	0.0204984	0.0165789	0.0157258	0.0144947	0.0142116	0.0137048	0.00927611	0.00511191	0.00343716	0.00298893	0.00263235	0.00177391	0.00150626	0.00110032	0.00437296
