# Supplementary material for: Effect of probiotic administration during pregnancy on the functional diversity of the gut microbiota in healthy pregnant women
Source: Microbiol Spectr. 2024 Apr 30;12(6):e00413-24. doi: 10.1128/spectrum.00413-24 (PMC11237737; doi:10.1128/spectrum.00413-24)
Supplement: Table S4 — Level 2 PICRUSt the Top 30 Functional Metabolic Relative Abundances in Per Sample. [file spectrum.00413-24-s0004.xlsx]

## Sheet: PICRUSt_bar_all.fna_MGY_sample_
Table S4 Level 2 PICRUSt the Top 30 Functional Metabolic Relative Abundances in Per Sample
KO_Hierarchy	Membrane_Transport	Carbohydrate_Metabolism	Amino_Acid_Metabolism	Replication_and_Repair	Energy_Metabolism	Translation	Poorly_Characterized	Metabolism_of_Cofactors_and_Vitamins	Nucleotide_Metabolism	Cellular_Processes_and_Signaling	Transcription	Lipid_Metabolism	Genetic_Information_Processing	Metabolism	Folding,_Sorting_and_Degradation	Enzyme_Families	Glycan_Biosynthesis_and_Metabolism	Xenobiotics_Biodegradation_and_Metabolism	Metabolism_of_Terpenoids_and_Polyketides	Cell_Motility	Metabolism_of_Other_Amino_Acids	Signal_Transduction	Biosynthesis_of_Other_Secondary_Metabolites	Cell_Growth_and_Death	Infectious_Diseases	Endocrine_System	Transport_and_Catabolism	Signaling_Molecules_and_Interaction	Environmental_Adaptation	Nervous_System	Others
CG1	0.125558	0.108729	0.100566	0.0880052	0.0563118	0.0563199	0.0494452	0.041694	0.0401641	0.0409276	0.0286148	0.0291268	0.0272043	0.0247337	0.0240918	0.0216134	0.0235235	0.0168639	0.0162158	0.0139402	0.0153082	0.0149006	0.0102304	0.00488915	0.00408113	0.00352918	0.00384533	0.00228278	0.00129924	0.00111494	0.00487045
CG2	0.140559	0.112625	0.101358	0.0884166	0.0589755	0.0577183	0.0474638	0.0420877	0.0404001	0.038868	0.0312392	0.0276063	0.0267398	0.0232376	0.0227875	0.0220504	0.0163556	0.0173766	0.0156325	0.0114145	0.0134581	0.0128061	0.00916685	0.00508241	0.00341743	0.00290594	0.00195731	0.0016869	0.00143563	0.00110498	0.00406676
CG3	0.127883	0.10122	0.0950975	0.0898162	0.0559712	0.0581491	0.049469	0.0433966	0.0410645	0.0431155	0.0293891	0.0268743	0.0290863	0.0250263	0.0240724	0.0218321	0.0226264	0.0160893	0.0162658	0.0215115	0.0146418	0.0157344	0.0083876	0.00497224	0.00389891	0.0029187	0.0023067	0.00174274	0.00166082	0.00101131	0.00476795
CG4	0.126778	0.119541	0.100827	0.0882115	0.05747	0.0584567	0.0510592	0.0405324	0.0409836	0.0379666	0.0289097	0.0271865	0.0276964	0.0247417	0.0238842	0.0226116	0.0211382	0.0153822	0.0163565	0.00872753	0.0151351	0.0118596	0.0100275	0.00493937	0.003709	0.00298286	0.00290523	0.00245001	0.00129716	0.00118217	0.00505104
CG5	0.127913	0.107125	0.0982056	0.0879607	0.0586008	0.0574395	0.0488053	0.0436578	0.0401359	0.040904	0.0297138	0.0280016	0.027233	0.0243586	0.0240357	0.0217114	0.0216036	0.0158799	0.0159514	0.0187344	0.0142457	0.0149882	0.00938499	0.00512784	0.00349511	0.00306008	0.00276071	0.00171263	0.00162511	0.00112617	0.00450272
CG6	0.131592	0.107278	0.0995336	0.0889229	0.0581722	0.0589232	0.0477648	0.0427703	0.0408868	0.0386869	0.030276	0.0277536	0.0264694	0.0229408	0.0238745	0.0219762	0.0180316	0.0147905	0.0160168	0.0212585	0.0141912	0.0154095	0.00941438	0.00511566	0.00356236	0.00303791	0.00249295	0.00171939	0.00171245	0.00109091	0.00433456
CG7	0.123533	0.112864	0.0974136	0.0834947	0.0564917	0.0515482	0.0493645	0.0433865	0.0381245	0.0440664	0.0283531	0.0287796	0.025856	0.0257261	0.0239017	0.0212541	0.0259169	0.0169253	0.0161977	0.0194965	0.0157597	0.0166883	0.0103267	0.0046395	0.00382308	0.00316016	0.00348052	0.00181737	0.00156123	0.00107738	0.00497213
CG8	0.134656	0.111625	0.104867	0.0918594	0.0573632	0.0601599	0.0467007	0.0411885	0.0418633	0.0371233	0.0296938	0.0284118	0.0269768	0.0218105	0.023058	0.0220843	0.0168055	0.0185339	0.016064	0.010451	0.013818	0.0118898	0.00932069	0.00518814	0.00338748	0.00373505	0.00253827	0.00197518	0.00137194	0.0011256	0.00435387
CG9	0.124965	0.113049	0.100257	0.0884223	0.0602213	0.0577545	0.0484848	0.0431344	0.0405663	0.0387911	0.0292022	0.02816	0.0264415	0.0244406	0.024424	0.0220222	0.0216319	0.0160704	0.0165291	0.0137769	0.0144542	0.0131218	0.00979008	0.00526688	0.00361063	0.00310333	0.00288883	0.00189546	0.00151726	0.00118289	0.00482453
CG10	0.137973	0.108396	0.0991598	0.088007	0.0578714	0.0577847	0.0473096	0.0419119	0.0396972	0.0396951	0.0308372	0.0288521	0.026049	0.0227764	0.0230095	0.022072	0.0166459	0.0152713	0.0157504	0.021019	0.0137083	0.0150627	0.00928656	0.00498352	0.00329214	0.00292418	0.00209085	0.00153142	0.00183009	0.00108389	0.00411859
CG11	0.134148	0.0972308	0.0964321	0.0956922	0.0541753	0.0644061	0.0484918	0.0476624	0.0446478	0.0405211	0.0271121	0.0249644	0.0307444	0.0227025	0.0240143	0.02105	0.0241234	0.0148754	0.0156759	0.0147105	0.0139393	0.0124996	0.00796683	0.00537931	0.00337424	0.00284422	0.00215613	0.00167853	0.00155314	0.00100129	0.0042269
CG12	0.124317	0.114505	0.097149	0.0804305	0.0583106	0.0494331	0.0492484	0.0432308	0.0374153	0.046257	0.0299083	0.0294568	0.0252475	0.0263608	0.0242215	0.0218039	0.0254765	0.0171024	0.0162069	0.0170198	0.0157111	0.0171011	0.00983876	0.00425577	0.00396602	0.00320055	0.00344982	0.00182188	0.00155539	0.00118293	0.00481479
CG13	0.126668	0.10972	0.0979412	0.0856578	0.05774	0.0544617	0.0488881	0.0434225	0.039815	0.0437049	0.0293735	0.0285106	0.0266083	0.0252655	0.0239754	0.0217777	0.0243286	0.0166016	0.015995	0.015548	0.0149308	0.0154886	0.00957927	0.00471439	0.00365068	0.00323372	0.00327703	0.00180432	0.00151073	0.00115549	0.00465054
CG14	0.114231	0.102034	0.0947955	0.0955302	0.059844	0.0616035	0.0490723	0.0448273	0.044436	0.0410588	0.0280371	0.0262185	0.0273565	0.023539	0.0257322	0.0234283	0.0263648	0.015464	0.0172963	0.0159577	0.0150284	0.0136313	0.0092184	0.00544146	0.00385711	0.00314047	0.00301148	0.0019675	0.00153753	0.00111468	0.00522494
CG15	0.133962	0.110833	0.102399	0.0873509	0.0600192	0.0570657	0.0475737	0.0432988	0.0407094	0.0392474	0.0302971	0.0274166	0.0267846	0.023374	0.0234248	0.0219005	0.0186977	0.0164142	0.0157944	0.0124817	0.0144211	0.0134806	0.00979331	0.00500601	0.00347424	0.00328025	0.00281996	0.0018551	0.00147859	0.00120198	0.00414363
CG16	0.12347	0.110446	0.100958	0.0874529	0.060029	0.0565889	0.0482505	0.0448899	0.0400424	0.0421883	0.0302906	0.0284004	0.0268013	0.0243195	0.024909	0.0218652	0.0209867	0.0158119	0.0158859	0.0136941	0.0140786	0.0144615	0.00978503	0.00502	0.00369402	0.00371449	0.00322557	0.00161129	0.00151683	0.00121007	0.00440251
PG1	0.14313	0.108039	0.0963138	0.084898	0.0570894	0.0545095	0.0496717	0.0410172	0.0388622	0.0410688	0.0309702	0.026664	0.0274301	0.0258048	0.0226801	0.0219521	0.0170306	0.0174403	0.015516	0.019549	0.0139817	0.0162932	0.00858259	0.00467187	0.00382158	0.00248229	0.00177557	0.00167276	0.00157061	0.00108109	0.00442982
PG2	0.144939	0.110115	0.0983904	0.0834734	0.0611964	0.0542634	0.0478777	0.0441041	0.0393068	0.041443	0.030871	0.0270864	0.0263534	0.0246944	0.0226843	0.0216798	0.0182467	0.0173174	0.0151966	0.0134543	0.0137565	0.0135173	0.00890278	0.00499519	0.003309	0.00260197	0.00213358	0.0015656	0.00150375	0.00102531	0.00399586
PG3	0.134554	0.110548	0.10015	0.0871805	0.0597022	0.0569109	0.0482697	0.042531	0.03999	0.0403193	0.0304454	0.0278081	0.0265125	0.0237032	0.0232048	0.0217619	0.018981	0.0164859	0.0156727	0.0151944	0.0139624	0.0140365	0.00961962	0.00495979	0.00332265	0.00304287	0.0024994	0.00168514	0.00158002	0.00111262	0.0042531
PG4	0.143824	0.108179	0.102481	0.0884678	0.059456	0.0586779	0.0468238	0.0427602	0.0410145	0.0373965	0.0298786	0.0268708	0.0265846	0.0222392	0.022791	0.0222104	0.0159276	0.0165574	0.0155274	0.013674	0.014208	0.012802	0.00916108	0.00520495	0.00343895	0.00302238	0.00233952	0.00191112	0.00145457	0.0010864	0.00402998
PG5	0.130916	0.100375	0.0983388	0.0950417	0.054919	0.0637662	0.0479084	0.047174	0.0448048	0.0388832	0.0257235	0.0256038	0.029271	0.0226072	0.0245307	0.020812	0.0249627	0.0148554	0.0159751	0.0141002	0.0145113	0.0125538	0.00862567	0.00554847	0.00340574	0.00315131	0.00268082	0.00198164	0.00150137	0.00100468	0.00446662
PG6	0.126227	0.110564	0.101931	0.0897373	0.0602572	0.057568	0.0480948	0.0446297	0.0409337	0.0396514	0.0289935	0.0270428	0.0272198	0.0232785	0.024169	0.0214363	0.0212883	0.0158309	0.016112	0.0135111	0.0143447	0.0131226	0.0100192	0.00520004	0.00348495	0.00333715	0.00299278	0.00185998	0.00154865	0.00120455	0.00440921
PG7	0.111647	0.114638	0.101197	0.088577	0.0574885	0.0560828	0.0501124	0.0430547	0.0409171	0.0418506	0.0280662	0.0287689	0.0262576	0.0254801	0.0244974	0.0215968	0.0277192	0.0157984	0.0164976	0.0121986	0.0157733	0.0134039	0.0110365	0.00506919	0.00361273	0.00376468	0.0044274	0.00229968	0.00135357	0.00118967	0.00562385
PG8	0.14236	0.110121	0.100332	0.0810538	0.0605553	0.0529674	0.0476634	0.0428682	0.0378495	0.040633	0.0308235	0.0283667	0.026335	0.0254302	0.0227118	0.0220163	0.0183263	0.0186527	0.0156522	0.015363	0.01389	0.0144848	0.0094767	0.00491366	0.00352739	0.00271411	0.00244591	0.00184609	0.00150105	0.00108594	0.0040334
PG9	0.132831	0.0924977	0.0933144	0.097791	0.0561563	0.0660288	0.0482835	0.0488754	0.046595	0.0408837	0.0265967	0.0249808	0.0296792	0.0222957	0.0243035	0.0216654	0.0261868	0.014634	0.0159449	0.0146805	0.0140089	0.0119812	0.00740364	0.00569079	0.00325946	0.0026233	0.00216713	0.00171926	0.00156205	0.000975974	0.00438419
PG10	0.135524	0.111532	0.0990901	0.0836987	0.0622157	0.0538597	0.0490461	0.0434643	0.038979	0.0418264	0.0305193	0.0278	0.0263981	0.0248439	0.0232518	0.0217152	0.0199744	0.0173731	0.0156146	0.0136107	0.0138543	0.0141596	0.00953597	0.00493542	0.00343504	0.00290013	0.00247219	0.0015511	0.00149396	0.00110172	0.0042232
PG11	0.148659	0.11	0.0993708	0.0798543	0.062086	0.0527942	0.0487477	0.0436328	0.0374936	0.0417413	0.031644	0.0271926	0.0265458	0.0250867	0.022586	0.0214885	0.0163853	0.0175049	0.0150886	0.0141257	0.0136666	0.0148343	0.00891187	0.00481308	0.00344907	0.00264091	0.0018862	0.00129705	0.00153653	0.00107429	0.00386191
PG12	0.134589	0.104666	0.098656	0.0893297	0.0581171	0.0590636	0.0476845	0.042828	0.0407916	0.0392831	0.0299874	0.0271782	0.0280717	0.023889	0.0231179	0.0215934	0.0193824	0.0171972	0.0159504	0.0188638	0.0137785	0.0144346	0.0089744	0.00517436	0.00328193	0.00311101	0.00244575	0.00163641	0.00155529	0.00110262	0.0042656
PG13	0.122462	0.11161	0.103292	0.0871356	0.0627362	0.0560568	0.0480575	0.0446429	0.0408696	0.0401289	0.028588	0.0280567	0.0263516	0.0240971	0.0244329	0.0219218	0.0232974	0.0169299	0.0163866	0.00991904	0.0146817	0.0129543	0.0104807	0.00511759	0.0034728	0.00352279	0.00364383	0.00199238	0.00138577	0.00126123	0.00451399
PG14	0.121644	0.107106	0.0963034	0.098874	0.0597243	0.0669308	0.0480155	0.0416764	0.0438226	0.0376222	0.0286242	0.0271934	0.0272058	0.0241399	0.0249184	0.0208985	0.0193063	0.015543	0.0150209	0.0147616	0.0145505	0.0133487	0.0091316	0.0052651	0.00330583	0.00292866	0.00295234	0.00181713	0.00153889	0.00109642	0.00473364
