# Supplementary material for: Effect of probiotic administration during pregnancy on the functional diversity of the gut microbiota in healthy pregnant women
Source: Microbiol Spectr. 2024 Apr 30;12(6):e00413-24. doi: 10.1128/spectrum.00413-24 (PMC11237737; doi:10.1128/spectrum.00413-24)
Supplement: Table S5 — Level 3 PICRUSt the Top 30 Functional Metabolic Relative Abundances in Each Group. [file spectrum.00413-24-s0005.xlsx]

## Sheet: PICRUSt_bar_all.fna_MGY_group_3
Table S5 Level 3 PICRUSt the Top 30 Functional Metabolic Relative Abundances in Each Group
KO_Hierarchy	Transporters	ABC_transporters	General_function_prediction_only	DNA_repair_and_recombination_proteins	Ribosome	Purine_metabolism	Peptidases	Transcription_factors	Pyrimidine_metabolism	Amino_acid_related_enzymes	Chromosome	Amino_sugar_and_nucleotide_sugar_metabolism	Ribosome_Biogenesis	Methane_metabolism	Arginine_and_proline_metabolism	Two_component_system	Other_ion_coupled_transporters	Function_unknown	DNA_replication_proteins	Glycolysis/Gluconeogenesis	Aminoacyl_tRNA_biosynthesis	Alanine,_aspartate_and_glutamate_metabolism	Oxidative_phosphorylation	Starch_and_sucrose_metabolism	Secretion_system	Pyruvate_metabolism	Porphyrin_and_chlorophyll_metabolism	Fructose_and_mannose_metabolism	Carbon_fixation_pathways_in_prokaryotes	Transcription_machinery	Others
CG	0.071459	0.0350841	0.036524	0.0284296	0.023793	0.0223209	0.0189141	0.0178493	0.0183638	0.0152856	0.0155302	0.0149903	0.0143157	0.0129081	0.0127869	0.0130297	0.0128915	0.0120632	0.0122012	0.0119073	0.0119747	0.0112241	0.0105483	0.0108507	0.0108072	0.0105324	0.00970466	0.00997524	0.00977326	0.00988472	0.474077
PG	0.0748859	0.0376288	0.0362132	0.0283617	0.0240247	0.0225837	0.0185406	0.017947	0.018292	0.0156197	0.0152418	0.0143491	0.0143488	0.0135957	0.0126609	0.0124235	0.0123957	0.0120895	0.0121486	0.0118401	0.0120943	0.0110009	0.0109774	0.0105272	0.0104495	0.0104342	0.0106891	0.0100913	0.00986368	0.00971469	0.468967
