# Supplementary material for: Effect of probiotic administration during pregnancy on the functional diversity of the gut microbiota in healthy pregnant women
Source: Microbiol Spectr. 2024 Apr 30;12(6):e00413-24. doi: 10.1128/spectrum.00413-24 (PMC11237737; doi:10.1128/spectrum.00413-24)
Supplement: Table S6 — Level 3 PICRUSt the Top 30 Functional Metabolic Relative Abundances in Per Sample. [file spectrum.00413-24-s0006.xlsx]

## Sheet: PICRUSt_bar_all.fna_MGY_sample_
Table S6 Level 3 PICRUSt the Top 30 Functional Metabolic Relative Abundances in Per Sample
KO_Hierarchy	Transporters	ABC_transporters	General_function_prediction_only	DNA_repair_and_recombination_proteins	Ribosome	Purine_metabolism	Peptidases	Transcription_factors	Pyrimidine_metabolism	Amino_acid_related_enzymes	Chromosome	Amino_sugar_and_nucleotide_sugar_metabolism	Ribosome_Biogenesis	Methane_metabolism	Arginine_and_proline_metabolism	Two_component_system	Other_ion_coupled_transporters	Function_unknown	DNA_replication_proteins	Glycolysis/Gluconeogenesis	Aminoacyl_tRNA_biosynthesis	Alanine,_aspartate_and_glutamate_metabolism	Oxidative_phosphorylation	Starch_and_sucrose_metabolism	Secretion_system	Pyruvate_metabolism	Porphyrin_and_chlorophyll_metabolism	Fructose_and_mannose_metabolism	Carbon_fixation_pathways_in_prokaryotes	Transcription_machinery	Others
CG1	0.0691682	0.0332784	0.0360726	0.0287406	0.0235557	0.0226002	0.0184836	0.0170164	0.0175716	0.0150366	0.0147936	0.0145815	0.0140239	0.0116945	0.0123915	0.0135195	0.0132101	0.0133659	0.012073	0.0122447	0.0118136	0.0112663	0.0104766	0.0112778	0.0116675	0.0102839	0.00720403	0.00870939	0.00961629	0.00987283	0.48439
CG2	0.0807673	0.038562	0.0357723	0.0286099	0.0237212	0.0223972	0.0187129	0.0201086	0.0180024	0.0153169	0.0151943	0.0142728	0.0144002	0.0149714	0.0131362	0.0115598	0.0110427	0.0116906	0.0119691	0.0126284	0.0121642	0.0110629	0.0107457	0.0113685	0.00977161	0.0112879	0.010154	0.0111168	0.00944296	0.00934307	0.460706
CG3	0.0686598	0.0356164	0.0363761	0.0288814	0.023966	0.0227911	0.018663	0.0183797	0.0182754	0.0151383	0.0159436	0.0139375	0.0147332	0.0118233	0.0120452	0.0145074	0.0140308	0.0130898	0.0120443	0.0108102	0.0121981	0.0102708	0.0104341	0.00980572	0.0127577	0.0096699	0.00947361	0.00910899	0.00958032	0.0093144	0.477674
CG4	0.0703954	0.031093	0.0391983	0.0281834	0.0240648	0.0225553	0.0199411	0.0177282	0.0184311	0.015613	0.0149452	0.0190475	0.014308	0.0133548	0.0131947	0.0103494	0.0120703	0.0118711	0.012341	0.0137178	0.0125525	0.0120798	0.0100068	0.0118542	0.00910202	0.0110491	0.00801744	0.0124854	0.00922164	0.00937188	0.471856
CG5	0.0709015	0.0356107	0.0367003	0.0280613	0.0236593	0.0219795	0.0186034	0.0176251	0.018151	0.0153379	0.0154676	0.0148656	0.0142676	0.0135659	0.0128496	0.0136728	0.012393	0.0121098	0.0121502	0.0113827	0.0120568	0.0109911	0.0108003	0.0105937	0.01112	0.0105871	0.0104463	0.00995492	0.0099003	0.0103545	0.47384
CG6	0.0741381	0.0356313	0.0363599	0.0282955	0.0243886	0.0221771	0.0189134	0.018215	0.0187133	0.0153875	0.0157288	0.0150045	0.0145735	0.0135708	0.0129674	0.0142138	0.0119548	0.0114071	0.0125581	0.0117448	0.0123909	0.0112878	0.0101285	0.0110821	0.0109158	0.0105287	0.0097707	0.00964481	0.0092446	0.0102407	0.468822
CG7	0.0660206	0.0332089	0.0356941	0.0265084	0.0211785	0.0209846	0.0182383	0.0174593	0.0171374	0.0141424	0.0150156	0.0153965	0.0130935	0.0121173	0.0128254	0.015288	0.0143714	0.0136672	0.0115989	0.0113191	0.010588	0.0108995	0.0103232	0.0116403	0.0125527	0.0105194	0.00940756	0.010155	0.00997938	0.00944072	0.489229
CG8	0.0781028	0.0368228	0.0349173	0.0300464	0.0252122	0.0233837	0.0188112	0.0189062	0.0184792	0.0156625	0.0155336	0.0136203	0.0146478	0.0143928	0.0128395	0.0106437	0.0104077	0.0117809	0.0122237	0.0133683	0.0128742	0.0115671	0.0100358	0.0114854	0.00977204	0.0112198	0.00823821	0.0096215	0.00950188	0.00889403	0.466988
CG9	0.0697942	0.0326362	0.0367751	0.0281353	0.0240639	0.0222181	0.0191344	0.0173488	0.0183505	0.0157624	0.0154251	0.0159862	0.0140265	0.0133732	0.0129983	0.0118113	0.0118383	0.0117101	0.0122595	0.0121764	0.0123026	0.0116303	0.0111941	0.011201	0.0101172	0.0108696	0.00899526	0.0114235	0.0101499	0.0102193	0.476073
CG10	0.0793726	0.0372981	0.0358456	0.028202	0.0234734	0.0215895	0.0188334	0.0192881	0.0181135	0.0150791	0.015706	0.0142958	0.014703	0.0137622	0.012888	0.0139254	0.011498	0.0114628	0.011991	0.0120546	0.0121581	0.0108995	0.0102737	0.0112727	0.0107682	0.0106791	0.0102022	0.0102301	0.00879725	0.00981368	0.465523
CG11	0.0720225	0.0399223	0.0373206	0.031096	0.026786	0.0242599	0.0185538	0.0158229	0.0203863	0.0167651	0.0167264	0.0140813	0.015864	0.0108796	0.0123175	0.0113163	0.0142788	0.0111714	0.0126439	0.0110175	0.0138386	0.0106018	0.00960985	0.00843856	0.0109896	0.00913072	0.0137728	0.00844226	0.00959584	0.00927023	0.463078
CG12	0.0668414	0.0337372	0.0358676	0.025728	0.0202091	0.0204492	0.0186164	0.0181028	0.0169691	0.0137381	0.0148874	0.0150961	0.0130235	0.0121143	0.0130452	0.0157335	0.0155104	0.0133823	0.0113186	0.0114897	0.00980835	0.011111	0.0107388	0.0107902	0.0119634	0.0111109	0.00966232	0.0104216	0.0102602	0.010437	0.487836
CG13	0.0699008	0.0352519	0.0363648	0.0275981	0.0224478	0.0218414	0.018651	0.0175974	0.0179786	0.0147571	0.0153271	0.0147362	0.0138782	0.0125626	0.012972	0.0141457	0.0142214	0.0125262	0.0118119	0.0115011	0.0112028	0.0111821	0.0106812	0.0108371	0.0109787	0.0106395	0.0102615	0.00958579	0.0101291	0.0101823	0.478249
CG14	0.061868	0.0306321	0.0375974	0.0302717	0.0263014	0.0240054	0.0207324	0.0160675	0.0204328	0.0158432	0.0171003	0.0154316	0.0151018	0.0115932	0.0113431	0.0124457	0.0133593	0.0114601	0.0135421	0.0109041	0.0124655	0.0111442	0.0116318	0.00990053	0.0108695	0.00936765	0.00839637	0.00939921	0.010843	0.0101967	0.479752
CG15	0.0763575	0.0373425	0.0364203	0.0282364	0.0238955	0.0223368	0.0188127	0.0181471	0.0183701	0.0156297	0.015094	0.0147876	0.0140963	0.0137711	0.0132456	0.0122242	0.0125093	0.0111504	0.0122853	0.0123222	0.0118912	0.0117218	0.0106817	0.0110503	0.00951941	0.0108718	0.0102188	0.00969815	0.0100261	0.0104026	0.466883
CG16	0.0689869	0.0346865	0.037105	0.0282965	0.0237969	0.0215827	0.0189421	0.017777	0.0184687	0.015367	0.0156089	0.0146984	0.0143249	0.012977	0.0135461	0.0131089	0.0135593	0.0111472	0.0124143	0.0118304	0.0113071	0.0118678	0.0110047	0.0110322	0.0100398	0.0106955	0.011056	0.00960235	0.0100718	0.010802	0.474296
PG1	0.0784203	0.0389024	0.036856	0.0273724	0.0221158	0.0213678	0.0186015	0.0203829	0.0174891	0.0145222	0.0149966	0.0143876	0.014104	0.0133591	0.0124404	0.0151331	0.0126791	0.0128109	0.0117369	0.0115768	0.011276	0.0103378	0.0105287	0.00978008	0.0120188	0.0105959	0.010047	0.0108212	0.00906629	0.00893806	0.467335
PG2	0.0810346	0.0415898	0.0357456	0.0268156	0.0221492	0.0218482	0.0183831	0.0198738	0.0174614	0.0152183	0.0146788	0.0138863	0.0138774	0.014578	0.0125834	0.0122994	0.012527	0.0121276	0.0113546	0.0119225	0.0110995	0.0106573	0.0114663	0.010515	0.0102949	0.0104771	0.012113	0.0111622	0.00992817	0.00935925	0.462973
PG3	0.0768511	0.0375049	0.0363199	0.0279402	0.0233991	0.0219928	0.0185138	0.0188764	0.0179895	0.0152535	0.0152581	0.0144273	0.0143611	0.0143702	0.0129383	0.0127873	0.0118895	0.0119459	0.0120115	0.0122055	0.011794	0.0111329	0.0108975	0.0114591	0.0100737	0.0107937	0.0102521	0.0104003	0.00962246	0.00987851	0.46686
PG4	0.0826713	0.0398757	0.0353205	0.0287108	0.0243345	0.0228728	0.0189264	0.0191059	0.018143	0.0157098	0.0150082	0.0141827	0.01452	0.0140857	0.012604	0.0115585	0.0114566	0.0114982	0.0120605	0.0126302	0.0124459	0.0113487	0.0107043	0.0111536	0.00989722	0.0104926	0.00967971	0.00968988	0.00908267	0.00895466	0.461276
PG5	0.0713031	0.037996	0.0357081	0.0307138	0.0266978	0.0248652	0.0182295	0.0149648	0.0199386	0.0167835	0.0162734	0.0147121	0.0151728	0.0114372	0.0124852	0.0112223	0.0133724	0.0122086	0.0124248	0.0112111	0.0141378	0.0111371	0.00971193	0.00942984	0.0109498	0.00923156	0.0124532	0.00863323	0.0096259	0.0088122	0.468157
PG6	0.0708698	0.0348632	0.0367531	0.0287617	0.0242478	0.0222529	0.0186336	0.016949	0.0186866	0.0156384	0.015548	0.0152197	0.0141484	0.0133483	0.0132735	0.0118219	0.0129232	0.0113368	0.0126456	0.0117406	0.0118066	0.0118201	0.0111198	0.0108603	0.00979886	0.0104237	0.0104841	0.0100644	0.0101826	0.0102983	0.473479
PG7	0.0622675	0.0290435	0.0374912	0.0283599	0.0236628	0.0228562	0.019035	0.0157076	0.0180748	0.0153962	0.015058	0.0164665	0.0135653	0.0124546	0.0129439	0.0118731	0.0138487	0.0126154	0.0122791	0.0118012	0.0118389	0.0118748	0.0103733	0.0121561	0.00982893	0.0108572	0.00855477	0.0101527	0.0105367	0.0107239	0.488302
PG8	0.0791781	0.0395586	0.0352299	0.0264626	0.0216625	0.0214299	0.0187057	0.0193171	0.0164263	0.0150613	0.0136747	0.0137722	0.0132752	0.0141399	0.0130744	0.01322	0.0116052	0.0124262	0.0108219	0.0122339	0.0111089	0.0106129	0.0113492	0.0102779	0.0111311	0.010893	0.0104583	0.0109829	0.0102556	0.00986826	0.471786
PG9	0.0726246	0.0404308	0.0367649	0.0315563	0.0276112	0.0256021	0.0189935	0.0152892	0.0210022	0.0169748	0.0171106	0.0135731	0.0160304	0.0116204	0.0113221	0.010861	0.0135778	0.0115184	0.0127873	0.0105977	0.0142489	0.0102493	0.0104756	0.00816379	0.0104007	0.00877072	0.0137822	0.00852109	0.00986209	0.00930251	0.460375
PG10	0.0767705	0.0384368	0.0362755	0.0268624	0.0220584	0.0217621	0.0181776	0.0193955	0.0172204	0.0150236	0.0148539	0.0139319	0.013776	0.0150134	0.0129085	0.0128946	0.0121564	0.0127729	0.0114874	0.0117674	0.0109007	0.0108995	0.0116541	0.0112727	0.0103663	0.0108775	0.0108747	0.0109802	0.0100479	0.00952545	0.469056
PG11	0.0830641	0.0428741	0.0359502	0.0258263	0.0213429	0.0209124	0.0178563	0.0209013	0.0165882	0.0151501	0.0143844	0.013446	0.0138334	0.0149327	0.0130446	0.0136747	0.01241	0.0127927	0.010938	0.0117345	0.0106722	0.0106704	0.0115437	0.0107134	0.0110514	0.010737	0.0118826	0.0108188	0.00989486	0.00916781	0.461191
PG12	0.075445	0.0381966	0.0359567	0.0287079	0.0244614	0.0224036	0.018384	0.0182238	0.0183838	0.015571	0.0155705	0.0140551	0.0145909	0.013646	0.0124382	0.0131313	0.0111208	0.0117258	0.0121583	0.0117601	0.0125338	0.0107118	0.0107108	0.0102113	0.0112012	0.0104094	0.0104974	0.00939611	0.00976327	0.00997618	0.468658
PG13	0.069677	0.0346157	0.036261	0.0280627	0.023709	0.0227276	0.0188464	0.0164082	0.0181437	0.0157182	0.0148687	0.0148914	0.0137031	0.0141594	0.0132924	0.0114852	0.0121999	0.0117936	0.0122313	0.0119171	0.0114488	0.0120583	0.0118908	0.0112392	0.0091504	0.0106895	0.00991933	0.010016	0.0106931	0.0105004	0.477682
PG14	0.0682117	0.032909	0.0363382	0.0309239	0.0289122	0.0232789	0.0182819	0.0158358	0.0205541	0.0166711	0.0161132	0.0139184	0.0159358	0.0131848	0.0118975	0.0119932	0.0117795	0.0116692	0.015148	0.0126588	0.0140149	0.0105072	0.0112495	0.0101262	0.0101477	0.0108198	0.00867134	0.00960571	0.00952722	0.010694	0.468421
